# Supplementary material for: Association between the Inflammatory Potential of the Diet and Biological Aging: A Cross-Sectional Analysis of 4510 Adults from the Moli-Sani Study Cohort
Source: Nutrients. 2023 Mar 21;15(6):1503. doi: 10.3390/nu15061503 (PMC10056325; doi:10.3390/nu15061503)
Supplement: Supplementary file 1 [file nutrients-15-01503-s001.zip]

Archive with 1 entries (1 files):
- nutrients-2254408-supplementary.pdf
